# Supplementary material for: Breaking the symmetry to suppress the Plateau–Rayleigh instability and optimize hydropower utilization
Source: Nat Commun. 2021 Nov 25;12:6899. doi: 10.1038/s41467-021-27237-0 (PMC8635411; doi:10.1038/s41467-021-27237-0)
Supplement: Supplementary file 5 — Source Data [file 41467_2021_27237_MOESM5_ESM.xlsx]

## Sheet: Figure 1
	Figure 1d		0 SD	1 SD	2 SD	3 SD	4 SD	5 SD	6 SD
		SHB surface			0.12	0.76	0.1	0.02
		LPW surface	0.18	0.82
		APW surface	0.9	0.1
	Figure 1e		k	Average	Error bar			k	Average	Error bar			k	Average	Error bar
		SHB surface	3.43784	3.41514	0.0524631		LPW surface	2.75495	2.65405	0.0906559		APW surface	1.58065	1.59395	0.0562641
			3.42703					2.60721					1.67339
			3.3964					2.68288					1.51613
			3.33694					2.7027					1.60484
			3.47748					2.52252					1.59476
	Figure 1f		Ek(×10-7J)	Average	Error bar			Ek(×10-7J)	Average	Error bar			Ek(×10-7J)	Average	Error bar
		SHB surface	5.17555	5.36414	0.16346		LPW surface	5.32464	5.65645	0.22674		APW surface	6.37525	6.67511	0.34535
			5.50318					5.95651					6.31671
			5.2832					5.70912					6.88576
			5.29352					5.68149					7.13781
			5.56523					5.61046					6.66003

## Sheet: Figure 2
	Figure 2b	i (SHB)	t (ms)	i (LPW)	t (ms)		Figure 2d	t/t0	Px (×10-7kg·m/s)-SHB	Px (×10-7kg·m/s)-LPW
		-1	0	-1	0			0	0.04425	0.03026
		-0.99173	0.2	-0.97917	0.2			0.16667	0.10204	0.73777
		-0.9783	0.4	-0.97083	0.4			0.33333	0.11459	2.47231
		-0.95764	0.6	-0.95208	0.6			0.5	0.15077	4.38127
		-0.94111	0.8	-0.93646	0.8			0.66667	0.20276	5.27132
		-0.91735	1	-0.91146	1			0.83333	0.24592	5.22051
		-0.89049	1.2	-0.88229	1.2			1
		-0.85021	1.4	-0.85417	1.4
		-0.82335	1.6	-0.825	1.6
		-0.79649	1.8	-0.7875	1.8
		-0.7562	2	-0.75208	2
		-0.71901	2.2	-0.69896	2.2
		-0.66116	2.4	-0.67292	2.4
		-0.6281	2.6	-0.65104	2.6
		-0.59504	2.8	-0.59687	2.8
		-0.57128	3	-0.55937	3
		-0.55269	3.2	-0.53333	3.2
		-0.51963	3.4	-0.49584	3.4
		-0.49793	3.6	-0.47604	3.6
		-0.47934	3.8	-0.44167	3.8
		-0.45558	4	-0.42292	4
		-0.42252	4.2	-0.40625	4.2
		-0.39669	4.4	-0.39687	4.4
		-0.38016	4.6	-0.37813	4.6
		-0.35641	4.8	-0.35313	4.8
		-0.34297	5	-0.32396	5
		-0.30992	5.2	-0.31458	5.2
		-0.29545	5.4	-0.29688	5.4
		-0.28099	5.6	-0.28542	5.6
		-0.27892	5.8	-0.25729	5.8
		-0.26446	6	-0.21667	6
		-0.2531	6.2	-0.19896	6.2
		-0.24587	6.4	-0.19375	6.4
		-0.2314	6.6	-0.18437	6.6
		0.9969	0	1	0
		0.98863	0.2	0.99375	0.2
		0.97211	0.4	0.98646	0.4
		0.95868	0.6	0.97917	0.6
		0.94215	0.8	0.95729	0.8
		0.92149	1	0.93854	1
		0.89153	1.2	0.91042	1.2
		0.84814	1.4	0.875	1.4
		0.81405	1.6	0.8375	1.6
		0.77996	1.8	0.81146	1.8
		0.73967	2	0.78959	2
		0.69938	2.2	0.78959	2.2
		0.67045	2.4	0.76458	2.4
		0.63016	2.6	0.76458	2.6
		0.59297	2.8	0.76458	2.8
		0.55475	3	0.76458	3
		0.51963	3.2	0.76458	3.2
		0.49793	3.4	0.76458	3.4
		0.47934	3.6	0.76458	3.6
		0.43905	3.8	0.76458	3.8
		0.42562	4	0.76458	4
		0.41839	4.2	0.76458	4.2
		0.41839	4.4	0.76458	4.4
		0.40393	4.6	0.76458	4.6
		0.3781	4.8	0.76458	4.8
		0.3781	5	0.76458	5
		0.38533	5.2	0.76458	5.2
		0.36364	5.4	0.76458	5.4
		0.34504	5.6	0.76458	5.6
		0.32128	5.8	0.76458	5.8
		0.28409	6	0.76458	6
		0.2624	6.2	0.76458	6.2
		0.24897	6.4	0.76458	6.4
		0.23657	6.6	0.76458	6.6

## Sheet: Figure 3
		t (ms) S/S0
	Figure 3b
		0	-0.00269	-0.000796851	0.00404	-0.000274683	-0.00124	-0.0033	-0.0069	0.00121	0
		0.5	-0.00423	-0.00275	0.00297	0.00755	0.00964	0.00744	-0.00371	-0.0011	0.0147
		1	-0.00407	0.000906543	0.0019	0.00838	0.01343	0.0061	0.02316	-0.00827	0.03165
		1.5	-0.00129	0.00137	0.00549	0.01511	0.02352	0.00423	0.08829	0.02895	0.10708
		2	-0.00283	0.00341	0.01324	0.02412	0.04593	0.04681	0.16546	0.10999	0.18722
		2.5	0.00352	-0.00706	0.02365	0.03807	0.07153	0.11038	0.23425	0.18524	0.25894
		3	0.000906543	0.000192187	0.04005	0.03813	0.09016	0.149	0.26889	0.24861	0.30529
		3.5	0.000219837	-0.00187	0.04634	0.03239	0.08815	0.16244	0.26776	0.26309	0.32765
		4	-0.00258	-0.00332	0.04626	0.04618	0.07332	0.14595	0.24353	0.25402	0.30031
		4.5	0.00137	0.00396	0.05318	0.05906	0.0809	0.15609	0.20488	0.23161	0.28312
		5	-5.48458e-05	0.00582	0.05401	0.06722	0.09804	0.14829	0.19128	0.20691	0.24891
		5.5	0.000192187	0.00143	0.06132	0.07645	0.08483	0.13925	0.17853	0.18546	0.2538
		6	-0.000247033	0.00363	0.06115	0.0881	0.08379	0.13719	0.18419	0.17656	0.26757
	Figure 3c
		umax (×10-6m3/s)	0.09486	0.0987	0.27801	0.27659	0.49791	1.10066	1.5134	1.6205	1.6131
		k	3.41513	3.22872	2.74018	3.04577	2.95568	2.36532	1.80161	1.65121	1.77742
		Error bar	0.05246	0.20372	0.1743	0.10873	0.10873	0.11874	0.12126	0.14531	0.0927
	Figure 3d	umax (×10-6m3/s)	Ek(×10-7J)	Error bar
		0.09486	5.36414	0.16346
		0.27659	2.34789	0.42015
		0.27801	3.50388	0.34388
		0.49791	5.65645	0.22674
		1.10066	4.82057	0.61109
		1.5134	6.40261	0.28418
		1.6131	6.513	0.40618
		1.6205	6.25646	0.51115
		0.0987	2.39825	0.19196

## Sheet: Figure 4
	Figure 4b	t (ms)	Current (nA)-SHB	Current (nA)-APW		Figure 4c	Resistance (Ω)	Output power (nW)-SHB	Error bar	Output power (nW)-APW	Error bar		Figure 4d	We number	Power improvement (%)	Error bar
		0	--	0.004			1000	0.08253	0.00618	0.1058	0.00923			4	-0.1	0.00912
		0.5	--	0.00352			10000	0.81826	0.0562	1.07865	0.06354			10	-0.117	-0.000407759
		1	--	0.00272			100000	7.82579	0.30013	10.684	0.70929			15	0.166	-0.00871
		1.5	--	0.00192			2000000	52.7217	3.95356	65.2011	6.7744			21	0.176	0.04287
		2	--	0.0008			4960000	27.6852	3.45582	34.6219	3.93652			32.8	0.179	0.03898
		2.5	--	0.00048			10800000	12.7509	3.65643	16.7	2.55431			47	0.251	-0.01391
		3	--	-0.00032			100000000	5.0077	2.06508	6.6734	1.15826			58	0.051	0.04287
		3.5	--	-0.00096										72	0.006	-0.00682
		4	--	-0.00128
		4.5	--	-0.0008
		5	--	-0.00176
		5.5	--	-0.00112
		6	--	-0.00096
		6.5	--	-0.0008
		7	--	-0.00112
		7.5	--	-0.00064
		8	--	-0.00112
		8.5	--	-0.0008
		9	--	0.00064
		9.5	--	0.0008
		10	--	0.0016
		10.5	--	0.00208
		11	--	0.00352
		11.5	--	0.00368
		12	--	0.00528
		12.5	--	0.00432
		13	--	0.00528
		13.5	--	0.00544
		14	--	0.0072
		14.5	--	0.00656
		15	--	0.00688
		15.5	--	0.00752
		16	--	0.00656
		16.5	--	0.00656
		17	--	0.00608
		17.5	--	0.00592
		18	--	0.0064
		18.5	--	0.0048
		19	--	0.00448
		19.5	--	0.00432
		20	--	0.0024
		20.5	--	0.00336
		21	--	0.0032
		21.5	--	-0.00864
		22	--	-0.1448
		22.5	--	-0.21936
		23	--	-0.23968
		23.5	--	-0.27872
		24	--	-0.2632
		24.5	--	-0.16192
		25	--	-0.05184
		25.5	--	0.03008
		26	--	0.12688
		26.5	--	0.22816
		27	--	0.29152
		27.5	--	0.31872
		28	--	0.33424
		28.5	--	0.32784
		29	--	0.2776
		29.5	--	0.20416
		30	--	0.12912
		30.5	--	0.04576
		31	--	-0.04912
		31.5	--	-0.13104
		32	--	-0.19008
		32.5	--	-0.23264
		33	--	-0.25792
		33.5	--	-0.25408
		34	--	-0.22432
		34.5	--	-0.17936
		35	--	-0.12112
		35.5	--	-0.05072
		36	--	0.024
		36.5	--	0.09264
		37	--	0.15328
		37.5	--	0.1976
		38	--	0.22352
		38.5	--	0.2264
		39	--	0.21056
		39.5	--	0.176
		40	--	0.12736
		40.5	--	0.06816
		41	--	0.0048
		41.5	--	-0.05504
		42	--	-0.10928
		42.5	--	-0.1504
		43	--	-0.17664
		43.5	--	-0.18496
		44	--	-0.1768
		44.5	--	-0.15328
		45	--	-0.1168
		45.5	--	-0.07136
		46	--	-0.02016
		46.5	--	0.03216
		47	--	0.07808
		47.5	--	0.11696
		48	--	0.14272
		48.5	--	0.15568
		49	--	0.15312
		49.5	--	0.13792
		50	--	0.10912
		50.5	--	0.07184
		51	--	0.0304
		51.5	--	-0.0128
		52	--	-0.05296
		52.5	--	-0.08672
		53	--	-0.11056
		53.5	--	-0.12192
		54	--	-0.12208
		54.5	--	-0.11152
		55	--	-0.08944
		55.5	--	-0.0608
		56	--	-0.02608
		56.5	--	0.01088
		57	--	0.04512
		57.5	--	0.0768
		58	--	0.09856
		58.5	--	0.11088
		59	--	0.11488
		59.5	--	0.10816
		60	--	0.0912
		60.5	--	0.068
		61	--	0.03856
		61.5	--	0.00656
		62	--	-0.02416
		62.5	--	-0.05216
		63	--	-0.0728
		63.5	--	-0.08672
		64	--	-0.09232
		64.5	--	-0.08928
		65	--	-0.0792
		65.5	--	-0.06032
		66	--	-0.03712
		66.5	--	-0.01216
		67	--	0.01376
		67.5	--	0.03776
		68	--	0.05712
		68.5	--	0.0704
		69	--	0.07824
		69.5	--	0.07808
		70	--	0.06992
		70.5	--	0.05616
		71	--	0.03888
		71.5	--	0.01744
		72	--	-0.00288
		72.5	--	-0.0224
		73	--	-0.04
		73.5	--	-0.05184
		74	--	-0.05712
		74.5	--	-0.05776
		75	--	-0.05184
		75.5	--	-0.04128
		76	--	-0.02672
		76.5	--	-0.0088
		77	--	0.00864
		77.5	--	0.02592
		78	--	0.03904
		78.5	--	0.0512
		79	--	0.0584
		79.5	--	0.05968
		80	--	0.05616
		80.5	--	0.04656
		81	--	0.03408
		81.5	--	0.01856
		82	--	0.00336
		82.5	--	-0.01264
		83	--	-0.02672
		83.5	--	-0.03776
		84	--	-0.04352
		84.5	--	-0.04608
		85	--	-0.04496
		85.5	--	-0.03936
		86	--	-0.03024
		86.5	--	-0.01808
		87	--	-0.00512
		87.5	--	0.00768
		88	--	0.02016
		88.5	--	0.02944
		89	--	0.036
		89.5	--	0.04
		90	--	0.03888
		90.5	--	0.03488
		91	--	0.02896
		91.5	--	0.02016
		92	--	0.0096
		92.5	--	0.00064
		93	--	-0.00928
		93.5	--	-0.01744
		94	--	-0.02336
		94.5	--	-0.02512
		95	--	-0.02448
		95.5	--	-0.02192
		96	--	-0.01776
		96.5	--	-0.00816
		97	--	-0.00032
		97.5	--	0.0088
		98	--	0.016
		98.5	--	0.0248
		99	--	0.0288
		99.5	--	0.03152
		100	--	0.03056
		100.5	--	0.0296
		101	--	0.02384
		101.5	--	0.01632
		102	--	0.00896
		102.5	--	0.00016
		103	--	-0.00752
		103.5	--	-0.01424
		104	--	-0.02112
		104.5	--	-0.02304
		105	--	-0.02384
		105.5	--	-0.02288
		106	--	-0.02
		106.5	--	-0.01424
		107	--	-0.00816
		107.5	--	-0.0008
		108	--	0.00512
		108.5	--	0.01104
		109	--	0.01568
		109.5	--	0.01936
		110	--	0.02096
		110.5	--	0.02
		111	--	0.01888
		111.5	--	0.016
		112	--	0.01104
		112.5	--	0.00576
		113	--	0.00064
		113.5	--	-0.004
		114	--	-0.00656
		114.5	--	-0.00848
		115	--	-0.00976
		115.5	--	-0.00864
		116	--	-0.00736
		116.5	--	-0.00384
		117	--	-0.00032
		117.5	--	0.00496
		118	--	0.00816
		118.5	--	0.01216
		119	--	0.01504
		119.5	--	0.0184
		120	--	0.0176
		120.5	--	0.01664
		121	--	0.01488
		121.5	--	0.01152
		122	--	0.00592
		122.5	--	0.00352
		123	--	-0.00256
		123.5	--	-0.00592
		124	--	-0.00912
		124.5	--	-0.01184
		125	--	-0.0128
		125.5	--	-0.01296
		126	--	-0.0112
		126.5	--	-0.00944
		127	--	-0.00688
		127.5	--	-0.004
		128	--	0.00048
		128.5	--	0.0032
		129	--	0.00704
		129.5	--	0.00928
		130	--	0.01136
		130.5	--	0.01232
		131	--	0.01248
		131.5	--	0.01072
		132	--	0.0096
		132.5	--	0.00704
		133	--	0.00464
		133.5	--	0.00288
		134	--	0.0008
		134.5	--	-0.00032
		135	--	-0.00096
		135.5	--	-0.00112
		136	--	-0.00112
		136.5	--	0.00032
		137	--	0.00176
		137.5	--	0.00368
		138	--	0.00592
		138.5	--	0.0072
		139	--	0.00832
		139.5	--	0.01056
		140	--	0.01104
		140.5	--	0.01088
		141	--	0.01024
		141.5	--	0.00832
		142	--	0.0056
		142.5	--	0.00256
		143	--	0.00096
		143.5	--	-0.00224
		144	--	-0.004
		144.5	--	-0.00544
		145	--	-0.00784
		145.5	--	-0.00704
		146	--	-0.008
		146.5	--	-0.0064
		147	--	-0.004
		147.5	--	-0.0032
		148	--	-0.0008
		148.5	--	0.00096
		149	--	0.00288
		149.5	--	0.00464
		150	--	0.00672
		150.5	--	0.00672
		151	--	0.00784
		151.5	--	0.0064
		152	--	0.00848
		152.5	--	0.00624
		153	--	0.00608
		153.5	--	0.00416
		154	--	0.00448
		154.5	--	0.00352
		155	--	0.0032
		155.5	--	0.0024
		156	--	0.00208
		156.5	--	0.00368
		157	--	0.0032
		157.5	--	0.00448
		158	--	0.00544
		158.5	--	0.00576
		159	--	0.00688
		159.5	--	0.00688
		160	--	0.00768
		160.5	--	0.00656
		161	--	0.00608
		161.5	--	0.00496
		162	--	0.00352
		162.5	--	0.00272
		163	--	0.00112
		163.5	--	-0.00032
		164	--	-0.0024
		164.5	--	-0.00368
		165	--	-0.00416
		165.5	--	-0.00384
		166	--	-0.00416
		166.5	--	-0.00528
		167	--	-0.00368
		167.5	--	-0.00304
		168	--	-0.00144
		168.5	--	0.00016
		169	--	0.00096
		169.5	--	0.00272
		170	--	0.00384
		170.5	--	0.00496
		171	--	0.00528
		171.5	--	0.0064
		172	--	0.00608
		172.5	--	0.00624
		173	--	0.00608
		173.5	--	0.00624
		174	--	0.00592
		174.5	--	0.00544
		175	--	0.00496
		175.5	--	0.0048
		176	--	0.0048
		176.5	--	0.00432
		177	--	0.00496
		177.5	--	0.004
		178	--	0.0048
		178.5	--	0.0064
		179	--	0.00448
		179.5	--	0.00608
		180	--	0.00448
		180.5	--	0.00464
		181	--	0.00592
		181.5	--	0.00384
		182	--	0.0032
		182.5	--	0.00288
		183	--	0.00112
		183.5	--	0.00032
		184	--	-0.0016
		184.5	--	-0.0024
		185	--	-0.0024
		185.5	--	-0.00256
		186	--	-0.00288
		186.5	--	-0.0024
		187	--	-0.00288
		187.5	--	-0.00288
		188	--	-0.00112
		188.5	--	0.00048
		189	--	-0.00032
		189.5	--	0.00176
		190	--	0.00272
		190.5	--	0.00352
		191	--	0.00464
		191.5	--	0.0056
		192	--	0.00592
		192.5	--	0.00672
		193	--	0.00624
		193.5	--	0.00608
		194	--	0.00656
		194.5	--	0.00592
		195	--	0.0064
		195.5	--	0.00528
		196	--	0.00576
		196.5	--	0.00496
		197	--	0.00544
		197.5	--	0.00576
		198	--	0.00496
		198.5	--	0.00464
		199	--	0.00544
		199.5	--	0.0064
		200	--	0.00416
		200.5	--	0.00688
		201	--	0.0064
		201.5	--	0.0072
		202	--	0.0064
		202.5	--	0.00672
		203	--	0.0056
		203.5	--	0.00528
		204	--	0.00544
		204.5	--	0.00496
		205	--	0.00368
		205.5	--	0.00384
		206	--	0.0024
		206.5	--	0.00192
		207	--	0.00192
		207.5	--	0
		208	--	0.00032
		208.5	--	-0.00016
		209	--	0
		209.5	--	-0.00096
		210	--	-0.00208
		210.5	--	-0.00176
		211	--	-0.00112
		211.5	--	-0.00176
		212	--	-0.00208
		212.5	--	-0.00128
		213	--	-0.00096
		213.5	--	-0.00128
		214	--	-0.00064
		214.5	--	0.00096
		215	--	0.00144
		215.5	--	0.00208
		216	--	0.00256
		216.5	--	0.00352
		217	--	0.00416
		217.5	--	0.00384
		218	--	0.00464
		218.5	--	0.00624
		219	--	0.00576
		219.5	--	0.0064
		220	--	0.0064
		220.5	--	-0.05856
		221	--	-0.18208
		221.5	--	-0.21904
		222	--	-0.25104
		222.5	--	-0.27776
		223	--	-0.21792
		223.5	--	-0.10192
		224	--	-0.0088
		224.5	--	0.0776
		225	--	0.18176
		225.5	--	0.2672
		226	--	0.31136
		226.5	--	0.33136
		227	--	0.33824
		227.5	--	0.31072
		228	--	0.24848
		228.5	--	0.16816
		229	--	0.08832
		229.5	--	-0.00176
		230	--	-0.09504
		230.5	--	-0.17072
		231	--	-0.21968
		231.5	--	-0.25344
		232	--	-0.26736
		232.5	--	-0.25136
		233	--	-0.21216
		233.5	--	-0.15904
		234	--	-0.09424
		234.5	--	-0.01904
		235	--	0.05616
		235.5	--	0.12048
		236	--	0.17488
		236.5	--	0.21216
		237	--	0.22752
		237.5	--	0.2216
		238	--	0.19584
		238.5	--	0.15632
		239	--	0.10128
		239.5	--	0.04064
		240	--	-0.02192
		240.5	--	-0.07824
		241	--	-0.1272
		241.5	--	-0.16112
		242	--	-0.1768
		242.5	--	-0.17664
		243	--	-0.16112
		243.5	--	-0.1296
		244	--	-0.08944
		244.5	--	-0.03888
		245	--	0.01184
		245.5	--	0.06112
		246	--	0.10448
		246.5	--	0.13632
		247	--	0.15376
		247.5	--	0.15872
		248	--	0.14736
		248.5	--	0.124
		249	--	0.08896
		249.5	--	0.04816
		250	--	0.00368
		250.5	--	-0.03984
		251	--	-0.07584
		251.5	--	-0.10672
		252	--	-0.1248
		252.5	--	-0.1312
		253	--	-0.12592
		253.5	--	-0.10992
		254	--	-0.08272
		254.5	--	-0.05024
		255	--	-0.01344
		255.5	--	0.02416
		256	--	0.05872
		256.5	--	0.08592
		257	--	0.10672
		257.5	--	0.11456
		258	--	0.11344
		258.5	--	0.10272
		259	--	0.08352
		259.5	--	0.05696
		260	--	0.02688
		260.5	--	-0.00352
		261	--	-0.03264
		261.5	--	-0.0568
		262	--	-0.07456
		262.5	--	-0.084
		263	--	-0.08464
		263.5	--	-0.07872
		264	--	-0.064
		264.5	--	-0.04256
		265	--	-0.0192
		265.5	--	0.00576
		266	--	0.03072
		266.5	--	0.05088
		267	--	0.06736
		267.5	--	0.0768
		268	--	0.07936
		268.5	--	0.07408
		269	--	0.06192
		269.5	--	0.04448
		270	--	0.02288
		270.5	--	0.00176
		271	--	-0.01904
		271.5	--	-0.03824
		272	--	-0.0536
		272.5	--	-0.06192
		273	--	-0.06592
		273.5	--	-0.06288
		274	--	-0.0544
		274.5	--	-0.04112
		275	--	-0.024
		275.5	--	-0.00528
		276	--	0.01328
		276.5	--	0.03056
		277	--	0.04608
		277.5	--	0.05488
		278	--	0.05968
		278.5	--	0.05984
		279	--	0.0544
		279.5	--	0.04448
		280	--	0.03088
		280.5	--	0.01648
		281	--	0
		281.5	--	-0.01392
		282	--	-0.0256
		282.5	--	-0.03392
		283	--	-0.03904
		283.5	--	-0.04032
		284	--	-0.03648
		284.5	--	-0.02912
		285	--	-0.01808
		285.5	--	-0.00704
		286	--	0.00464
		286.5	--	0.01744
		287	--	0.0272
		287.5	--	0.03392
		288	--	0.03856
		288.5	--	0.0384
		289	--	0.036
		289.5	--	0.02896
		290	--	0.02048
		290.5	--	0.00976
		291	--	-0.0008
		291.5	--	-0.01072
		292	--	-0.02032
		292.5	--	-0.02752
		293	--	-0.03184
		293.5	--	-0.03248
		294	--	-0.0304
		294.5	--	-0.02592
		295	--	-0.0176
		295.5	--	-0.00848
		296	--	0.00128
		296.5	--	0.0104
		297	--	0.01968
		297.5	--	0.0272
		298	--	0.0312
		298.5	--	0.0336
		299	--	0.03312
		299.5	--	0.02896
		300	--	0.024
		300.5	--	0.0176
		301	--	0.0104
		301.5	--	0.0024
		302	--	-0.00464
		302.5	--	-0.01104
		303	--	-0.01408
		303.5	--	-0.01728
		304	--	-0.0176
		304.5	--	-0.01488
		305	--	-0.01152
		305.5	--	-0.0064
		306	--	-0.00016
		306.5	--	0.0056
		307	--	0.01008
		307.5	--	0.01344
		308	--	0.01824
		308.5	--	0.0184
		309	--	0.01808
		309.5	--	0.01696
		310	--	0.01232
		310.5	--	0.0072
		311	--	0.00256
		311.5	--	-0.00208
		312	--	-0.0088
		312.5	--	-0.01152
		313	--	-0.01472
		313.5	--	-0.01616
		314	--	-0.01648
		314.5	--	-0.01408
		315	--	-0.0104
		315.5	--	-0.0064
		316	--	-0.00128
		316.5	--	0.00432
		317	--	0.00848
		317.5	--	0.01232
		318	--	0.01696
		318.5	--	0.01888
		319	--	0.02016
		319.5	--	0.02016
		320	--	0.01744
		320.5	--	0.01456
		321	--	0.01184
		321.5	--	0.00736
		322	--	0.00336
		322.5	--	-0.00032
		323	--	-0.00336
		323.5	--	-0.00544
		324	--	-0.00672
		324.5	--	-0.00656
		325	--	-0.00544
		325.5	--	-0.00256
		326	--	-0.00112
		326.5	--	0.00224
		327	--	0.0032
		327.5	--	0.0056
		328	--	0.00864
		328.5	--	0.00896
		329	--	0.0088
		329.5	--	0.008
		330	--	0.00672
		330.5	--	0.00496
		331	--	0.00304
		331.5	--	0.00064
		332	--	-0.00224
		332.5	--	-0.00544
		333	--	-0.00704
		333.5	--	-0.00944
		334	--	-0.00784
		334.5	--	-0.00768
		335	--	-0.00464
		335.5	--	-0.00352
		336	--	-0.0016
		336.5	--	0.00272
		337	--	0.00512
		337.5	--	0.00784
		338	--	0.01008
		338.5	--	0.01168
		339	--	0.01408
		339.5	--	0.01312
		340	--	0.01312
		340.5	--	0.01232
		341	--	0.01024
		341.5	--	0.00816
		342	--	0.00608
		342.5	--	0.00384
		343	--	0.00272
		343.5	--	-0.00032
		344	--	-0.00128
		344.5	--	-0.00064
		345	--	-0.00192
		345.5	--	-0.00048
		346	--	-0.00032
		346.5	--	0.00112
		347	--	0.00128
		347.5	--	0.00224
		348	--	0.00384
		348.5	--	0.00336
		349	--	0.00432
		349.5	--	0.00352
		350	--	0.00352
		350.5	--	0.0032
		351	--	0.0016
		351.5	--	-0.00032
		352	--	-0.00096
		352.5	--	-0.00272
		353	--	-0.0024
		353.5	--	-0.0032
		354	--	-0.00352
		354.5	--	-0.0024
		355	--	-0.00208
		355.5	--	-0.00096
		356	--	-0.00048
		356.5	--	0.00176
		357	--	0.004
		357.5	--	0.00608
		358	--	0.00736
		358.5	--	0.0088
		359	--	0.00944
		359.5	--	0.01056
		360	--	0.01056
		360.5	--	0.00976
		361	--	0.00944
		361.5	--	0.00928
		362	--	0.00768
		362.5	--	0.00608
		363	--	0.00512
		363.5	--	0.004
		364	--	0.00224
		364.5	--	0.0008
		365	--	0.00096
		365.5	--	0.00176
		366	--	0.00144
		366.5	--	0.00096
		367	--	0.00048
		367.5	--	0.00112
		368	--	0.00128
		368.5	--	0.00112
		369	--	0.0016
		369.5	--	0.00128
		370	--	0.00224
		370.5	--	0.00208
		371	--	0.00032
		371.5	--	0.00032
		372	--	-0.00032
		372.5	--	-0.00096
		373	--	-0.00112
		373.5	--	-0.00176
		374	--	-0.0024
		374.5	--	-0.00112
		375	--	-0.00064
		375.5	--	0.00048
		376	--	0.00176
		376.5	--	0.00304
		377	--	0.00304
		377.5	--	0.00384
		378	--	0.0056
		378.5	--	0.0072
		379	--	0.00784
		379.5	--	0.0096
		380	--	0.00912
		380.5	--	0.00832
		381	--	0.00752
		381.5	--	0.00752
		382	--	0.00768
		382.5	--	0.0064
		383	--	0.00464
		383.5	--	0.00512
		384	--	0.00288
		384.5	--	0.00304
		385	--	0.00288
		385.5	--	0.00096
		386	--	0.0016
		386.5	--	0.00064
		387	--	0.00048
		387.5	--	0.0016
		388	--	0.00048
		388.5	--	0.00016
		389	--	0.00048
		389.5	--	-0.00048
		390	--	-0.00016
		390.5	--	-0.00112
		391	--	0
		391.5	--	0.00032
		392	--	-0.00048
		392.5	--	-0.00192
		393	--	-0.00096
		393.5	--	-0.0008
		394	--	-0.00128
		394.5	--	0.00032
		395	--	-0.00032
		395.5	--	0.0008
		396	--	0.00256
		396.5	--	0.0024
		397	--	0.00384
		397.5	--	0.00608
		398	--	0.00544
		398.5	--	0.00688
		399	--	0.00768
		399.5	--	0.00768
		400	--	0.00832
		400.5	--	0.00816
		401	--	0.00528
		401.5	--	0.0064
		402	--	0.00752
		402.5	--	0.00752
		403	--	0.00688
		403.5	--	0.00688
		404	--	0.00608
		404.5	--	0.0064
		405	--	0.0064
		405.5	--	0.0056
		406	--	0.00496
		406.5	--	0.00496
		407	--	0.0048
		407.5	--	0.00448
		408	--	0.00288
		408.5	--	0.00224
		409	--	0.00208
		409.5	--	0.00048
		410	--	0.00064
		410.5	--	0.00016
		411	--	-0.00128
		411.5	--	-0.0016
		412	--	-0.00128
		412.5	--	-0.00112
		413	--	-0.00208
		413.5	--	-0.00208
		414	--	-0.00128
		414.5	--	-0.0016
		415	--	-0.00016
		415.5	--	-0.00064
		416	--	-0.00064
		416.5	--	0.00032
		417	--	0.00032
		417.5	--	0.00128
		418	--	-0.05216
		418.5	--	-0.17808
		419	--	-0.22176
		419.5	--	-0.24992
		420	--	-0.28064
		420.5	--	-0.22944
		421	--	-0.11456
		421.5	--	-0.0144
		422	--	0.07024
		422.5	--	0.17488
		423	--	0.26624
		423.5	--	0.31248
		424	--	0.33392
		424.5	--	0.34064
		425	--	0.31936
		425.5	--	0.25504
		426	--	0.18048
		426.5	--	0.10416
		427	--	0.01536
		427.5	--	-0.07648
		428	--	-0.15168
		428.5	--	-0.20496
		429	--	-0.24192
		429.5	--	-0.26128
		430	--	-0.2496
		430.5	--	-0.21552
		431	--	-0.168
		431.5	--	-0.10608
		432	--	-0.03312
		432.5	--	0.04016
		433	--	0.1056
		433.5	--	0.15936
		434	--	0.20064
		434.5	--	0.21776
		435	--	0.21584
		435.5	--	0.19488
		436	--	0.15584
		436.5	--	0.104
		437	--	0.04448
		437.5	--	-0.01536
		438	--	-0.07248
		438.5	--	-0.12096
		439	--	-0.15664
		439.5	--	-0.17456
		440	--	-0.17712
		440.5	--	-0.16304
		441	--	-0.13424
		441.5	--	-0.09248
		442	--	-0.0464
		442.5	--	0.00576
		443	--	0.05616
		443.5	--	0.09984
		444	--	0.13344
		444.5	--	0.15472
		445	--	0.16208
		445.5	--	0.1536
		446	--	0.13152
		446.5	--	0.09984
		447	--	0.06016
		447.5	--	0.01568
		448	--	-0.02576
		448.5	--	-0.06528
		449	--	-0.09728
		449.5	--	-0.11856
		450	--	-0.12832
		450.5	--	-0.1248
		451	--	-0.11136
		451.5	--	-0.08736
		452	--	-0.05664
		452.5	--	-0.02256
		453	--	0.01456
		453.5	--	0.04784
		454	--	0.07648
		454.5	--	0.096
		455	--	0.10656
		455.5	--	0.1072
		456	--	0.09792
		456.5	--	0.0792
		457	--	0.0552
		457.5	--	0.02672
		458	--	-0.00368
		458.5	--	-0.03136
		459	--	-0.05552
		459.5	--	-0.07296
		460	--	-0.08304
		460.5	--	-0.08416
		461	--	-0.0784
		461.5	--	-0.06448
		462	--	-0.04416
		462.5	--	-0.02064
		463	--	0.00496
		463.5	--	0.0304
		464	--	0.0512
		464.5	--	0.0688
		465	--	0.08016
		465.5	--	0.08336
		466	--	0.07952
		466.5	--	0.06848
		467	--	0.05232
		467.5	--	0.03296
		468	--	0.00976
		468.5	--	-0.01184
		469	--	-0.0312
		469.5	--	-0.0488
		470	--	-0.05952
		470.5	--	-0.06336
		471	--	-0.06224
		471.5	--	-0.05616
		472	--	-0.04464
		472.5	--	-0.02896
		473	--	-0.01136
		473.5	--	0.00608
		474	--	0.02368
		474.5	--	0.03728
		475	--	0.04784
		475.5	--	0.0528
		476	--	0.0536
		476.5	--	0.04944
		477	--	0.04096
		477.5	--	0.02816
		478	--	0.0136
		478.5	--	0
		479	--	-0.01248
		479.5	--	-0.02512
		480	--	-0.03472
		480.5	--	-0.03968
		481	--	-0.03856
		481.5	--	-0.03648
		482	--	-0.02912
		482.5	--	-0.0184
		483	--	-0.00608
		483.5	--	0.00608
		484	--	0.0184
		484.5	--	0.03056
		485	--	0.03728
		485.5	--	0.04272
		486	--	0.04384
		486.5	--	0.04176
		487	--	0.03568
		487.5	--	0.02688
		488	--	0.0168
		488.5	--	0.00528
		489	--	-0.00672
		489.5	--	-0.01632
		490	--	-0.02496
		490.5	--	-0.0296
		491	--	-0.032
		491.5	--	-0.03184
		492	--	-0.02752
		492.5	--	-0.0216
		493	--	-0.01312
		493.5	--	-0.00528
		494	--	0.00448
		494.5	--	0.01264
		495	--	0.01936
		495.5	--	0.02496
		496	--	0.02688
		496.5	--	0.02656
		497	--	0.02464
		497.5	--	0.02128
		498	--	0.01424
		498.5	--	0.00704
		499	--	0.00064
		499.5	--	-0.0056
		500	--	-0.01072
		500.5	--	-0.0152
		501	--	-0.01632
		501.5	--	-0.016
		502	--	-0.01392
		502.5	--	-0.00928
		503	--	-0.00464
		503.5	--	0.00144
		504	--	0.00784
		504.5	--	0.01344
		505	--	0.01936
		505.5	--	0.02272
		506	--	0.02464
		506.5	--	0.02512
		507	--	0.02288
		507.5	--	0.01856
		508	--	0.01344
		508.5	--	0.00768
		509	--	0.00256
		509.5	--	-0.00432
		510	--	-0.00928
		510.5	--	-0.01328
		511	--	-0.01616
		511.5	--	-0.01712
		512	--	-0.0168
		512.5	--	-0.0152
		513	--	-0.01072
		513.5	--	-0.00672
		514	--	-0.00272
		514.5	--	0.00304
		515	--	0.0072
		515.5	--	0.01008
		516	--	0.0128
		516.5	--	0.01472
		517	--	0.01392
		517.5	--	0.01296
		518	--	0.01056
		518.5	--	0.00784
		519	--	0.00496
		519.5	--	0.00224
		520	--	-0.00112
		520.5	--	-0.00336
		521	--	-0.00496
		521.5	--	-0.00608
		522	--	-0.00432
		522.5	--	-0.0032
		523	--	-0.00016
		523.5	--	0.00176
		524	--	0.00576
		524.5	--	0.00832
		525	--	0.01056
		525.5	--	0.0128
		526	--	0.01344
		526.5	--	0.01376
		527	--	0.01392
		527.5	--	0.01264
		528	--	0.00944
		528.5	--	0.00688
		529	--	0.00352
		529.5	--	0
		530	--	-0.00288
		530.5	--	-0.00576
		531	--	-0.00752
		531.5	--	-0.0096
		532	--	-0.00912
		532.5	--	-0.0088
		533	--	-0.00672
		533.5	--	-0.00592
		534	--	-0.00304
		534.5	--	-0.00032
		535	--	0.00208
		535.5	--	0.00432
		536	--	0.00576
		536.5	--	0.00832
		537	--	0.00768
		537.5	--	0.00832
		538	--	0.008
		538.5	--	0.00704
		539	--	0.00624
		539.5	--	0.00432
		540	--	0.00288
		540.5	--	0.00192
		541	--	0.00016
		541.5	--	0.0008
		542	--	0.00016
		542.5	--	0.00176
		543	--	0.00128
		543.5	--	0.00272
		544	--	0.00464
		544.5	--	0.0072
		545	--	0.0088
		545.5	--	0.0088
		546	--	0.00992
		546.5	--	0.01008
		547	--	0.00976
		547.5	--	0.0088
		548	--	0.0064
		548.5	--	0.00592
		549	--	0.00368
		549.5	--	0.00208
		550	--	-0.00128
		550.5	--	-0.0024
		551	--	-0.00384
		551.5	--	-0.00464
		552	--	-0.00544
		552.5	--	-0.00544
		553	--	-0.00464
		553.5	--	-0.00416
		554	--	-0.00256
		554.5	--	-0.00128
		555	--	0.00032
		555.5	--	0.00208
		556	--	0.0032
		556.5	--	0.00384
		557	--	0.00464
		557.5	--	0.00608
		558	--	0.00496
		558.5	--	0.00544
		559	--	0.00464
		559.5	--	0.00432
		560	--	0.00384
		560.5	--	0.00304
		561	--	0.00416
		561.5	--	0.0032
		562	--	0.00368
		562.5	--	0.00304
		563	--	0.004
		563.5	--	0.00416
		564	--	0.00544
		564.5	--	0.0064
		565	--	0.00688
		565.5	--	0.00704
		566	--	0.00688
		566.5	--	0.008
		567	--	0.00704
		567.5	--	0.00656
		568	--	0.00656
		568.5	--	0.00528
		569	--	0.0032
		569.5	--	0.0024
		570	--	0
		570.5	--	0.00016
		571	--	-0.00256
		571.5	--	-0.00208
		572	--	-0.0032
		572.5	--	-0.00384
		573	--	-0.00272
		573.5	--	-0.00272
		574	--	-0.00288
		574.5	--	-0.00304
		575	--	-0.00112
		575.5	--	0.00112
		576	--	0.00096
		576.5	--	0.00304
		577	--	0.00208
		577.5	--	0.00368
		578	--	0.00432
		578.5	--	0.004
		579	--	0.0048
		579.5	--	0.0056
		580	--	0.00432
		580.5	--	0.00464
		581	--	0.00464
		581.5	--	0.00496
		582	--	0.00592
		582.5	--	0.00464
		583	--	0.0056
		583.5	--	0.00592
		584	--	0.0056
		584.5	--	0.0064
		585	--	0.00688
		585.5	--	0.00656
		586	--	0.00576
		586.5	--	0.00528
		587	--	0.00608
		587.5	--	0.00576
		588	--	0.00352
		588.5	--	0.00336
		589	--	0.00288
		589.5	--	0.00256
		590	--	0.00144
		590.5	--	-0.0008
		591	--	-0.00128
		591.5	--	-0.0024
		592	--	-0.0024
		592.5	--	-0.00208
		593	--	-0.00288
		593.5	--	-0.00176
		594	--	-0.00176
		594.5	--	-0.00256
		595	--	-0.00064
		595.5	--	-0.00048
		596	--	0.00064
		596.5	--	0.00032
		597	--	0.0024
		597.5	--	0.0032
		598	--	0.00288
		598.5	--	0.00368
		599	--	0.00448
		599.5	--	0.00464
		600	--	0.00416
		600.5	--	0.00576
		601	--	0.0048
		601.5	--	-0.00112
		602	--	-0.00032
		602.5	--	-0.00128
		603	--	-0.00176
		603.5	--	0.00032
		604	--	-0.00032
		604.5	--	0.0008
		605	--	0.00048
		605.5	--	0.00224
		606	--	0.00224
		606.5	--	0.00256
		607	--	0.00384
		607.5	--	0.00416
		608	--	0.00528
		608.5	--	0.00528
		609	--	0.00576
		609.5	--	0.0064
		610	--	0.00688
		610.5	--	0.00608
		611	--	0.00624
		611.5	--	0.00736
		612	--	0.00624
		612.5	--	0.00672
		613	--	0.00608
		613.5	--	0.00512
		614	--	0.00416
		614.5	--	0.00544
		615	--	0.004
		615.5	--	0.00352
		616	--	0.00192
		616.5	--	0.0024
		617	--	0.0016
		617.5	--	0.00064
		618	--	-0.03568
		618.5	--	-0.16896
		619	--	-0.22544
		619.5	--	-0.24816
		620	--	-0.28496
		620.5	--	-0.24672
		621	--	-0.13456
		621.5	--	-0.03456
		622	--	0.0488
		622.5	--	0.15216
		623	--	0.24704
		623.5	--	0.29872
		624	--	0.32512
		624.5	--	0.33744
		625	--	0.31744
		625.5	--	0.26432
		626	--	0.18912
		626.5	--	0.11344
		627	--	0.02544
		627.5	--	-0.06688
		628	--	-0.14448
		628.5	--	-0.19888
		629	--	-0.23728
		629.5	--	-0.25632
		630	--	-0.24768
		630.5	--	-0.21392
		631	--	-0.16512
		631.5	--	-0.10336
		632	--	-0.03232
		632.5	--	0.0408
		633	--	0.1072
		633.5	--	0.16336
		634	--	0.204
		634.5	--	0.22464
		635	--	0.2224
		635.5	--	0.20112
		636	--	0.16496
		636.5	--	0.11216
		637	--	0.05184
		637.5	--	-0.01136
		638	--	-0.06864
		638.5	--	-0.12048
		639	--	-0.1592
		639.5	--	-0.17936
		640	--	-0.18352
		640.5	--	-0.17184
		641	--	-0.14464
		641.5	--	-0.10608
		642	--	-0.05856
		642.5	--	-0.00704
		643	--	0.04304
		643.5	--	0.08912
		644	--	0.12448
		644.5	--	0.14704
		645	--	0.15632
		645.5	--	0.15056
		646	--	0.13216
		646.5	--	0.10176
		647	--	0.06352
		647.5	--	0.02096
		648	--	-0.02208
		648.5	--	-0.05968
		649	--	-0.092
		649.5	--	-0.11328
		650	--	-0.12144
		650.5	--	-0.1192
		651	--	-0.10608
		651.5	--	-0.08304
		652	--	-0.05264
		652.5	--	-0.01712
		653	--	0.01728
		653.5	--	0.05248
		654	--	0.08032
		654.5	--	0.10144
		655	--	0.11232
		655.5	--	0.1128
		656	--	0.1032
		656.5	--	0.08448
		657	--	0.05968
		657.5	--	0.02928
		658	--	-0.00256
		658.5	--	-0.03312
		659	--	-0.05808
		659.5	--	-0.07776
		660	--	-0.08976
		660.5	--	-0.09264
		661	--	-0.08608
		661.5	--	-0.07376
		662	--	-0.05456
		662.5	--	-0.03136
		663	--	-0.00512
		663.5	--	0.02096
		664	--	0.04336
		664.5	--	0.0624
		665	--	0.07376
		665.5	--	0.07808
		666	--	0.076
		666.5	--	0.06848
		667	--	0.05424
		667.5	--	0.03392
		668	--	0.01312
		668.5	--	-0.00816
		669	--	-0.02704
		669.5	--	-0.04112
		670	--	-0.05248
		670.5	--	-0.05632
		671	--	-0.05552
		671.5	--	-0.05024
		672	--	-0.0384
		672.5	--	-0.02272
		673	--	-0.00496
		673.5	--	0.01184
		674	--	0.02736
		674.5	--	0.0432
		675	--	0.05248
		675.5	--	0.05728
		676	--	0.05744
		676.5	--	0.05184
		677	--	0.04304
		677.5	--	0.02896
		678	--	0.01408
		678.5	--	-0.00208
		679	--	-0.01712
		679.5	--	-0.03024
		680	--	-0.03984
		680.5	--	-0.04512
		681	--	-0.04704
		681.5	--	-0.044
		682	--	-0.036
		682.5	--	-0.0264
		683	--	-0.01568
		683.5	--	-0.0016
		684	--	0.0112
		684.5	--	0.02384
		685	--	0.03264
		685.5	--	0.03776
		686	--	0.04128
		686.5	--	0.03984
		687	--	0.03632
		687.5	--	0.02768
		688	--	0.0192
		688.5	--	0.00832
		689	--	-0.00064
		689.5	--	-0.01088
		690	--	-0.01744
		690.5	--	-0.02176
		691	--	-0.02464
		691.5	--	-0.024
		692	--	-0.02144
		692.5	--	-0.01488
		693	--	-0.0056
		693.5	--	0.0016
		694	--	0.01088
		694.5	--	0.01824
		695	--	0.02528
		695.5	--	0.02944
		696	--	0.03056
		696.5	--	0.03008
		697	--	0.02656
		697.5	--	0.02
		698	--	0.01232
		698.5	--	0.00528
		699	--	-0.00224
		699.5	--	-0.01024
		700	--	-0.01696
		700.5	--	-0.02128
		701	--	-0.02416
		701.5	--	-0.02368
		702	--	-0.02192
		702.5	--	-0.0184
		703	--	-0.01296
		703.5	--	-0.00576
		704	--	0.00064
		704.5	--	0.00736
		705	--	0.0136
		705.5	--	0.01872
		706	--	0.02096
		706.5	--	0.02256
		707	--	0.0216
		707.5	--	0.01856
		708	--	0.01616
		708.5	--	0.01136
		709	--	0.00576
		709.5	--	0.0024
		710	--	-0.0024
		710.5	--	-0.00656
		711	--	-0.0088
		711.5	--	-0.00896
		712	--	-0.00784
		712.5	--	-0.00704
		713	--	-0.0024
		713.5	--	0.00096
		714	--	0.00432
		714.5	--	0.008
		715	--	0.01248
		715.5	--	0.01504
		716	--	0.016
		716.5	--	0.01552
		717	--	0.01536
		717.5	--	0.01264
		718	--	0.00832
		718.5	--	0.00592
		719	--	0.0008
		719.5	--	-0.0024
		720	--	-0.00784
		720.5	--	-0.00912
		721	--	-0.01184
		721.5	--	-0.01312
		722	--	-0.0128
		722.5	--	-0.01088
		723	--	-0.008
		723.5	--	-0.00448
		724	--	-0.0024
		724.5	--	0.00256
		725	--	0.00528
		725.5	--	0.00912
		726	--	0.01216
		726.5	--	0.01264
		727	--	0.01392
		727.5	--	0.01232
		728	--	0.01232
		728.5	--	0.01024
		729	--	0.00768
		729.5	--	0.00592
		730	--	0.00304
		730.5	--	0.00064
		731	--	0
		731.5	--	-0.00096
		732	--	-0.00112
		732.5	--	-0.00128
		733	--	-0.00064
		733.5	--	0.0024
		734	--	0.00336
		734.5	--	0.0048
		735	--	0.0056
		735.5	--	0.008
		736	--	0.00944
		736.5	--	0.00896
		737	--	0.00832
		737.5	--	0.0072
		738	--	0.00624
		738.5	--	0.00384
		739	--	0.00064
		739.5	--	-0.00048
		740	--	-0.00304
		740.5	--	-0.00496
		741	--	-0.00592
		741.5	--	-0.00704
		742	--	-0.0072
		742.5	--	-0.00624
		743	--	-0.00464
		743.5	--	-0.00368
		744	--	-0.0024
		744.5	--	0
		745	--	0.00224
		745.5	--	0.00528
		746	--	0.00704
		746.5	--	0.00784
		747	--	0.00864
		747.5	--	0.00944
		748	--	0.00944
		748.5	--	0.00816
		749	--	0.00768
		749.5	--	0.00656
		750	--	0.00544
		750.5	--	0.004
		751	--	0.00352
		751.5	--	0.00288
		752	--	0.00256
		752.5	--	0.00336
		753	--	0.00304
		753.5	--	0.00288
		754	--	0.00352
		754.5	--	0.00496
		755	--	0.00592
		755.5	--	0.00544
		756	--	0.00608
		756.5	--	0.00528
		757	--	0.0064
		757.5	--	0.00416
		758	--	0.00352
		758.5	--	0.00272
		759	--	0.00128
		759.5	--	0.00016
		760	--	-0.00144
		760.5	--	-0.0032
		761	--	-0.004
		761.5	--	-0.00464
		762	--	-0.00496
		762.5	--	-0.00368
		763	--	-0.00336
		763.5	--	-0.00384
		764	--	-0.00176
		764.5	--	0.0008
		765	--	0.00048
		765.5	--	0.00416
		766	--	0.00496
		766.5	--	0.0064
		767	--	0.0056
		767.5	--	0.00784
		768	--	0.00736
		768.5	--	0.00752
		769	--	0.0072
		769.5	--	0.00704
		770	--	0.0064
		770.5	--	0.00624
		771	--	0.0056
		771.5	--	0.0056
		772	--	0.00448
		772.5	--	0.00464
		773	--	0.00384
		773.5	--	0.00448
		774	--	0.00352
		774.5	--	0.00448
		775	--	0.004
		775.5	--	0.00352
		776	--	0.00464
		776.5	--	0.00464
		777	--	0.00368
		777.5	--	0.00304
		778	--	0.00272
		778.5	--	0.00144
		779	--	0.00032
		779.5	--	0.00016
		780	--	-0.00112
		780.5	--	-0.00144
		781	--	-0.00256
		781.5	--	-0.00224
		782	--	-0.0024
		782.5	--	-0.0024
		783	--	-0.00224
		783.5	--	-0.0024
		784	--	-0.00112
		784.5	--	-0.00016
		785	--	0.00096
		785.5	--	0.00208
		786	--	0.0032
		786.5	--	0.0048
		787	--	0.00448
		787.5	--	0.00592
		788	--	0.00544
		788.5	--	0.00656
		789	--	0.00736
		789.5	--	0.00656
		790	--	0.00656
		790.5	--	0.00576
		791	--	0.00624
		791.5	--	0.00544
		792	--	0.00576
		792.5	--	0.00512
		793	--	0.00528
		793.5	--	0.00528
		794	--	0.00384
		794.5	--	0.00464
		795	--	0.0056
		795.5	--	0.004
		796	--	0.00496
		796.5	--	0.00336
		797	--	0.00192
		797.5	--	0.00208
		798	--	0.00112
		798.5	--	0.00064
		799	--	0.00048
		799.5	--	-0.00032
		800	--	-0.0008
		800.5	--	-0.00128
		801	--	-0.00064
		801.5	--	-0.0016
		802	--	0.00656
		802.5	--	0.00592
		803	--	0.0064
		803.5	--	0.00704
		804	--	0.00656
		804.5	--	0.00672
		805	--	0.00624
		805.5	--	0.00608
		806	--	0.00608
		806.5	--	0.0056
		807	--	0.0048
		807.5	--	0.004
		808	--	0.00304
		808.5	--	0.00384
		809	--	0.00256
		809.5	--	0.00112
		810	--	0.00064
		810.5	--	0.00064
		811	--	0.00064
		811.5	--	-0.0008
		812	--	-0.00112
		812.5	--	-0.00176
		813	--	-0.0008
		813.5	--	-0.00096
		814	--	-0.00112
		814.5	--	-0.00064
		815	--	0.00016
		815.5	--	-0.0016
		816	--	0
		816.5	--	-0.00096
		817	--	0.00016
		817.5	--	0.0008
		818	--	0.0008
		818.5	--	0.00192
		819	--	0.00352
		819.5	--	0.00352
		820	--	0.00352
		820.5	--	0.00464
		821	--	0.00496
		821.5	--	0.00528
		822	--	0.00816
		822.5	--	-0.0992
		823	--	-0.20016
		823.5	--	-0.22464
		824	--	-0.26256
		824.5	--	-0.27248
		825	--	-0.18608
		825.5	--	-0.06976
		826	--	0.01472
		826.5	--	0.10448
		827	--	0.21072
		827.5	--	0.2848
		828	--	0.31808
		828.5	--	0.33488
		829	--	0.33376
		829.5	--	0.29744
		830	--	0.22512
		830.5	--	0.14832
		831	--	0.06992
		831.5	--	-0.02352
		832	--	-0.11456
		832.5	--	-0.17952
		833	--	-0.22576
		833.5	--	-0.25808
		834	--	-0.26368
		834.5	--	-0.24176
		835	--	-0.19952
		835.5	--	-0.14592
		836	--	-0.07824
		836.5	--	-0.0032
		837	--	0.06928
		837.5	--	0.13136
		838	--	0.18016
		838.5	--	0.21472
		839	--	0.22528
		839.5	--	0.21472
		840	--	0.18704
		840.5	--	0.1424
		841	--	0.08592
		841.5	--	0.02528
		842	--	-0.03488
		842.5	--	-0.08928
		843	--	-0.13424
		843.5	--	-0.16352
		844	--	-0.17616
		844.5	--	-0.17152
		845	--	-0.15344
		845.5	--	-0.12064
		846	--	-0.07632
		846.5	--	-0.0272
		847	--	0.02464
		847.5	--	0.07168
		848	--	0.11296
		848.5	--	0.14128
		849	--	0.15664
		849.5	--	0.15728
		850	--	0.1432
		850.5	--	0.11648
		851	--	0.08032
		851.5	--	0.03792
		852	--	-0.00528
		852.5	--	-0.0472
		853	--	-0.08368
		853.5	--	-0.11072
		854	--	-0.12592
		854.5	--	-0.13072
		855	--	-0.1224
		855.5	--	-0.10448
		856	--	-0.076
		856.5	--	-0.04368
		857	--	-0.00672
		857.5	--	0.02992
		858	--	0.0648
		858.5	--	0.088
		859	--	0.1064
		859.5	--	0.1144
		860	--	0.11104
		860.5	--	0.0976
		861	--	0.0768
		861.5	--	0.04864
		862	--	0.0184
		862.5	--	-0.01024
		863	--	-0.03792
		863.5	--	-0.06096
		864	--	-0.07632
		864.5	--	-0.08416
		865	--	-0.08288
		865.5	--	-0.07344
		866	--	-0.05824
		866.5	--	-0.03744
		867	--	-0.0128
		867.5	--	0.01184
		868	--	0.03616
		868.5	--	0.05712
		869	--	0.06976
		869.5	--	0.07808
		870	--	0.07824
		870.5	--	0.072
		871	--	0.05856
		871.5	--	0.03968
		872	--	0.01824
		872.5	--	-0.00272
		873	--	-0.02432
		873.5	--	-0.04176
		874	--	-0.05632
		874.5	--	-0.06304
		875	--	-0.06576
		875.5	--	-0.06192
		876	--	-0.05136
		876.5	--	-0.03744
		877	--	-0.02064
		877.5	--	-0.00208
		878	--	0.01696
		878.5	--	0.03312
		879	--	0.04608
		879.5	--	0.05504
		880	--	0.05952
		880.5	--	0.05776
		881	--	0.05072
		881.5	--	0.04144
		882	--	0.0272
		882.5	--	0.01264
		883	--	-0.00176
		883.5	--	-0.01568
		884	--	-0.02736
		884.5	--	-0.03504
		885	--	-0.03984
		885.5	--	-0.03824
		886	--	-0.03296
		886.5	--	-0.02608
		887	--	-0.0152
		887.5	--	-0.00384
		888	--	0.00848
		888.5	--	0.02016
		889	--	0.02992
		889.5	--	0.03664
		890	--	0.03952
		890.5	--	0.03984
		891	--	0.0352
		891.5	--	0.02816
		892	--	0.01888
		892.5	--	0.00832
		893	--	-0.00416
		893.5	--	-0.01376
		894	--	-0.02272
		894.5	--	-0.02944
		895	--	-0.03264
		895.5	--	-0.03344
		896	--	-0.03008
		896.5	--	-0.02512
		897	--	-0.0176
		897.5	--	-0.00768
		898	--	0.00192
		898.5	--	0.01168
		899	--	0.01984
		899.5	--	0.02672
		900	--	0.03024
		900.5	--	0.03168
		901	--	0.03184
		901.5	--	0.02816
		902	--	0.02304
		902.5	--	0.01584
		903	--	0.00784
		903.5	--	0.00064
		904	--	-0.00544
		904.5	--	-0.01136
		905	--	-0.0144
		905.5	--	-0.01584
		906	--	-0.01648
		906.5	--	-0.01408
		907	--	-0.00912
		907.5	--	-0.00416
		908	--	0.00176
		908.5	--	0.00688
		909	--	0.01216
		909.5	--	0.01536
		910	--	0.0184
		910.5	--	0.01904
		911	--	0.01904
		911.5	--	0.01632
		912	--	0.012
		912.5	--	0.00672
		913	--	0.00192
		913.5	--	-0.00272
		914	--	-0.00896
		914.5	--	-0.0136
		915	--	-0.01568
		915.5	--	-0.0176
		916	--	-0.01552
		916.5	--	-0.01424
		917	--	-0.0112
		917.5	--	-0.00624
		918	--	-0.0008
		918.5	--	0.00384
		919	--	0.008
		919.5	--	0.0136
		920	--	0.01584
		920.5	--	0.01856
		921	--	0.01968
		921.5	--	0.01856
		922	--	0.01744
		922.5	--	0.01376
		923	--	0.01056
		923.5	--	0.0064
		924	--	0.00272
		924.5	--	-0.00048
		925	--	-0.00288
		925.5	--	-0.0048
		926	--	-0.00608
		926.5	--	-0.0056
		927	--	-0.004
		927.5	--	-0.0016
		928	--	0.0008
		928.5	--	0.00272
		929	--	0.00576
		929.5	--	0.00736
		930	--	0.00864
		930.5	--	0.0096
		931	--	0.0096
		931.5	--	0.00944
		932	--	0.0072
		932.5	--	0.00416
		933	--	0.00224
		933.5	--	-0.00112
		934	--	-0.00272
		934.5	--	-0.00592
		935	--	-0.00704
		935.5	--	-0.00784
		936	--	-0.0088
		936.5	--	-0.00768
		937	--	-0.0064
		937.5	--	-0.00416
		938	--	-0.00192
		938.5	--	0.00224
		939	--	0.00496
		939.5	--	0.00704
		940	--	0.01008
		940.5	--	0.01088
		941	--	0.01264
		941.5	--	0.01312
		942	--	0.01264
		942.5	--	0.01184
		943	--	0.0096
		943.5	--	0.00752
		944	--	0.00608
		944.5	--	0.00352
		945	--	0.0024
		945.5	--	0.0008
		946	--	-0.00016
		946.5	--	-0.00064
		947	--	-0.00048
		947.5	--	0.00032
		948	--	0.00128
		948.5	--	0.00208
		949	--	0.0032
		949.5	--	0.00288
		950	--	0.00592
		950.5	--	0.00464
		951	--	0.00528
		951.5	--	0.00416
		952	--	0.00288
		952.5	--	0.00256
		953	--	0.0016
		953.5	--	-0.00064
		954	--	-0.00272
		954.5	--	-0.0024
		955	--	-0.00352
		955.5	--	-0.00416
		956	--	-0.00528
		956.5	--	-0.00528
		957	--	-0.00384
		957.5	--	-0.00176
		958	--	-0.00048
		958.5	--	0.00096
		959	--	0.00304
		959.5	--	0.00512
		960	--	0.00608
		960.5	--	0.00784
		961	--	0.00864
		961.5	--	0.00944
		962	--	0.00928
		962.5	--	0.00992
		963	--	0.00896
		963.5	--	0.00784
		964	--	0.00688
		964.5	--	0.0056
		965	--	0.00448
		965.5	--	0.00368
		966	--	0.00208
		966.5	--	0.00304
		967	--	0.0024
		967.5	--	0.00192
		968	--	0.00256
		968.5	--	0.00336
		969	--	0.0032
		969.5	--	0.00304
		970	--	0.00304
		970.5	--	0.00256
		971	--	0.00224
		971.5	--	0.0024
		972	--	0.0016
		972.5	--	0.00112
		973	--	-0.00032
		973.5	--	-0.00032
		974	--	-0.00128
		974.5	--	-0.00208
		975	--	-0.0024
		975.5	--	-0.00288
		976	--	-0.00224
		976.5	--	-0.00288
		977	--	-0.00208
		977.5	--	-0.00016
		978	--	0.00048
		978.5	--	0.00144
		979	--	0.00256
		979.5	--	0.00432
		980	--	0.00496
		980.5	--	0.00576
		981	--	0.00816
		981.5	--	0.00752
		982	--	0.00832
		982.5	--	0.00816
		983	--	0.0072
		983.5	--	0.00784
		984	--	0.00816
		984.5	--	0.00704
		985	--	0.0056
		985.5	--	0.0056
		986	--	0.00496
		986.5	--	0.0032
		987	--	0.0032
		987.5	--	0.00336
		988	--	0.00256
		988.5	--	0.0024
		989	--	0.00272
		989.5	--	0.00064
		990	--	0.00096
		990.5	--	0.0024
		991	--	0.00096
		991.5	--	0.00096
		992	--	0.0016
		992.5	--	-0.00096
		993	--	-0.00048
		993.5	--	-0.00048
		994	--	-0.00144
		994.5	--	-0.00176
		995	--	-0.0024
		995.5	--	-0.0008
		996	--	-0.0016
		996.5	--	-0.00064
		997	--	-0.00048
		997.5	--	-0.00032
		998	--	0.00064
		998.5	--	0.00048
		999	--	0.00272
[truncated: 6,611 more rows]
